# Supplementary material for: Effects of Exogenous Potassium (K+) Application on the Antioxidant Enzymes Activities in Leaves of Tamarix ramosissima under NaCl Stress
Source: Genes (Basel). 2022 Aug 23;13(9):1507. doi: 10.3390/genes13091507 (PMC9498862; doi:10.3390/genes13091507)
Supplement: Supplementary file 1 [file genes-13-01507-s001.zip]

Archive with 1 entries (1 files):
- genes-1848210-supplementary.pdf
